# Supplementary material for: Tuning the Liquid–Vapour Interface of VLS Epitaxy for Creating Novel Semiconductor Nanostructures
Source: Nanomaterials (Basel). 2023 Feb 27;13(5):894. doi: 10.3390/nano13050894 (PMC10005286; doi:10.3390/nano13050894)
Supplement: Supplementary file 1 [file nanomaterials-13-00894-s001.zip]

Archive with 1 entries (1 files):
- nanomaterials-2209048-supplementary.pdf
